# Supplementary material for: A Reversible Shift of Driver Dependence from EGFR to Notch1 in Non-Small Cell Lung Cancer as a Cause of Resistance to Tyrosine Kinase Inhibitors
Source: Cancers (Basel). 2021 Apr 22;13(9):2022. doi: 10.3390/cancers13092022 (PMC8122511; doi:10.3390/cancers13092022)
Supplement: Supplementary file 1 [file cancers-13-02022-s001.zip]

Archive with 1 entries (1 files):
- cancers-1175063-supplementary.pdf
